# Supplementary material for: Efficient Multicriteria Protein Structure Comparison on Modern Processor Architectures
Source: Biomed Res Int. 2015 Oct 28;2015:563674. doi: 10.1155/2015/563674 (PMC4641208; doi:10.1155/2015/563674)
Supplement: Supplementary file 1 — The Supplementary Material contains details of hierarchical clustering for all the PSC methods used in this work. Additionally, files containing pairwise PSC scores generated for all datasets using all PSC methods are included. Finally, the sources used in this work are also included. [file 563674.f1.zip]

Archive with 5 entries (4 files):
- 563674.f1/
- 563674.f1/dom_clust.xls
- 563674.f1/mcpsc_src.zip
- 563674.f1/psc_scores.zip
- 563674.f1/supplementary_material.pdf
