# Supplementary material for: Efficient Multicriteria Protein Structure Comparison on Modern Processor Architectures
Source: Biomed Res Int. 2015 Oct 28;2015:563674. doi: 10.1155/2015/563674 (PMC4641208; doi:10.1155/2015/563674)
Supplement: Supplementary file 1 — The Supplementary Material contains details of hierarchical clustering for all the PSC methods used in this work. Additionally, files containing pairwise PSC scores generated for all datasets using all PSC methods are included. Finally, the sources used in this work are also included. [file 563674.f1.zip › 563674.f1/dom_clust.xls]

## Sheet: Sheet1
method	domain	cluster
tm	1aa9_ab	1
tm	1ash_g	2
tm	1bab_g	2
tm	1cd8_b	3
tm	1cdb_b	3
tm	1chr_tb	1
tm	1ci5_b	3
tm	1cnp_a	4
tm	1ct9_ab	5
tm	1eca_g	2
tm	1flp_g	2
tm	1gnp_ab	1
tm	1hlb_g	2
tm	1hlm_g	2
tm	1hnf_b	3
tm	1ith_g	2
tm	1jhg_a	5
tm	1lh2_g	2
tm	1mba_g	2
tm	1myt_g	2
tm	1neu_b	3
tm	1qa9_b	3
tm	1qfo_b	3
tm	1qra_ab	1
tm	2hbg_g	2
tm	2lhb_g	2
tm	2mnr_tb	1
tm	2vhb_g	2
tm	3sdh_g	2
tm	4enl_tb	1
tm	5mbn_g	2
tm	5p21_ab	1
tm	6q21_ab	1
tm	6xia_tb	1
ce	1aa9_ab	1
ce	1ash_g	1
ce	1bab_g	1
ce	1cd8_b	2
ce	1cdb_b	2
ce	1chr_tb	1
ce	1ci5_b	2
ce	1cnp_a	3
ce	1ct9_ab	4
ce	1eca_g	1
ce	1flp_g	1
ce	1gnp_ab	1
ce	1hlb_g	1
ce	1hlm_g	1
ce	1hnf_b	2
ce	1ith_g	1
ce	1jhg_a	5
ce	1lh2_g	1
ce	1mba_g	1
ce	1myt_g	1
ce	1neu_b	2
ce	1qa9_b	2
ce	1qfo_b	2
ce	1qra_ab	1
ce	2hbg_g	1
ce	2lhb_g	1
ce	2mnr_tb	1
ce	2vhb_g	1
ce	3sdh_g	1
ce	4enl_tb	1
ce	5mbn_g	1
ce	5p21_ab	1
ce	6q21_ab	1
ce	6xia_tb	1
usm	1aa9_ab	1
usm	1ash_g	2
usm	1bab_g	3
usm	1cd8_b	3
usm	1cdb_b	2
usm	1chr_tb	2
usm	1ci5_b	3
usm	1cnp_a	3
usm	1ct9_ab	3
usm	1eca_g	3
usm	1flp_g	3
usm	1gnp_ab	1
usm	1hlb_g	3
usm	1hlm_g	3
usm	1hnf_b	4
usm	1ith_g	3
usm	1jhg_a	3
usm	1lh2_g	3
usm	1mba_g	3
usm	1myt_g	3
usm	1neu_b	5
usm	1qa9_b	3
usm	1qfo_b	3
usm	1qra_ab	1
usm	2hbg_g	3
usm	2lhb_g	3
usm	2mnr_tb	3
usm	2vhb_g	3
usm	3sdh_g	3
usm	4enl_tb	3
usm	5mbn_g	3
usm	5p21_ab	1
usm	6q21_ab	1
usm	6xia_tb	3
mcpsc	1aa9_ab	1
mcpsc	1ash_g	2
mcpsc	1bab_g	2
mcpsc	1cd8_b	3
mcpsc	1cdb_b	3
mcpsc	1chr_tb	4
mcpsc	1ci5_b	3
mcpsc	1cnp_a	5
mcpsc	1ct9_ab	5
mcpsc	1eca_g	2
mcpsc	1flp_g	2
mcpsc	1gnp_ab	1
mcpsc	1hlb_g	2
mcpsc	1hlm_g	2
mcpsc	1hnf_b	3
mcpsc	1ith_g	2
mcpsc	1jhg_a	2
mcpsc	1lh2_g	2
mcpsc	1mba_g	2
mcpsc	1myt_g	2
mcpsc	1neu_b	3
mcpsc	1qa9_b	3
mcpsc	1qfo_b	3
mcpsc	1qra_ab	1
mcpsc	2hbg_g	2
mcpsc	2lhb_g	2
mcpsc	2mnr_tb	4
mcpsc	2vhb_g	2
mcpsc	3sdh_g	2
mcpsc	4enl_tb	4
mcpsc	5mbn_g	2
mcpsc	5p21_ab	1
mcpsc	6q21_ab	1
mcpsc	6xia_tb	2
